# Supplementary material for: Preeclampsia and risk of end stage kidney disease: A Swedish nationwide cohort study
Source: PLoS Med. 2019 Jul 30;16(7):e1002875. doi: 10.1371/journal.pmed.1002875 (PMC6667103; doi:10.1371/journal.pmed.1002875)
Supplement: S1 Table — ICD, international classification of diseases. (XLSX) [file pmed.1002875.s006.xlsx]

## Sheet: Sheet1
Disease	ICD codes
Pre-eclampsia	ICD-8 codes 637, ICD-9 codes 642 E-G and ICD-10 codes O14-15
Chronic Kidney Disease	ICD-8 580-584; ICD-9 580-588; ICD-10 N00-N19
Cardiovascular Disease (coronary heart disease, cerebrovascular events or heart failure)	ICD-8 410-411, 42700, 42710, 430-436; ICD-9 410, 411B, 428, 430-436; ICD-10 I200, I21-I22, I50, G45, I16-I64.
