# Supplementary material for: Preeclampsia and risk of end stage kidney disease: A Swedish nationwide cohort study
Source: PLoS Med. 2019 Jul 30;16(7):e1002875. doi: 10.1371/journal.pmed.1002875 (PMC6667103; doi:10.1371/journal.pmed.1002875)
Supplement: S2 Table — ESKD, end-stage kidney disease; HR, hazard ratio. (XLSX) [file pmed.1002875.s007.xlsx]

## Sheet: Sheet1
	HR (95% CI)	P-value
Age (years)
<20	1.02(0.45, 2.32)	0.96
20-29	Reference
30-39	1.17(0.95, 1.43)	0.13
³40	1.46(0.90, 2.35)	0.12
Body mass index in early pregnancy (kg/m2)
Underweight: <18.5	0.91(0.48, 1.73)	0.77
Normal: 18.5-24.9	Reference
Overweight: 25-29.9	1.34(1.00, 1.79)	0.047
Obese: 30-34.99	1.95(1.29, 2.94)	0.001
Morbidly obese: ³35	2.82(1.58, 5.04)	<0.0001
Missing	1.30(1.00, 1.69)	0.049
Native country
Sweden	Reference
Other Scandinavian	1.10(0.68, 1.77)	0.7
Non-Scandinavian	2.14(1.66, 2.74)	<0.0001
Education level
Pre-high school	Reference
High school	0.61(0.47, 0.79)	<0.0001
University level	0.51(0.38, 0.68)	<0.0001
Missing	0.69(0.22, 2.20)	0.53
Maternal smoking
Non-smoker	Reference
0-9 cigarettes per day	1.44(1.10, 1.89)	0.008
≥ 10 cigarettes per day	1.43(1.03, 1.99)	0.032
Missing	1.44(1.02, 2.03)	0.037
