# Supplementary material for: Preeclampsia and risk of end stage kidney disease: A Swedish nationwide cohort study
Source: PLoS Med. 2019 Jul 30;16(7):e1002875. doi: 10.1371/journal.pmed.1002875 (PMC6667103; doi:10.1371/journal.pmed.1002875)
Supplement: S3 Table — ESKD, end-stage kidney disease; HR, hazard ratio. (XLSX) [file pmed.1002875.s008.xlsx]

## Sheet: Sheet1
	Number of women with ESRD	Partially adjusted HRa	P-value	Adjusted HRb	P-value
No pre-eclampsia	150	Reference [1]		Reference [1]
Pre-eclampsia	64	2.42 (1.81, 3.25)	<0.0001	2.41 (1.79, 3.24)	<0.0001
Preterm pre-eclampsia
No pre-eclampsia	150	Reference [1]		Reference [1]
Term Pre-eclampsia	44	1.73 (1.24, 2.43)	0.002	1.71 (1.21, 2.40)	0.003
Preterm pre-eclampsia	20	5.74 (3.59, 9.18)	<0.0001	5.58 (3.47, 8.96)	<0.0001
Pre-eclampsia and (SGA)
No pre-eclampsia	150	Reference [1]		Reference [1]
Pre-eclampsia only	54	2.14 (1.56, 2.92)	<0.0001	2.09 (1.52, 2.87)	<0.0001
Pre-eclampsia and SGA	10	2.75 (1.45, 5.24)	0.004	2.83 (1.48, 5.40)	0.003
Term pre-eclampsia with no SGA
No pre-eclampsia	150	Reference [1]		Reference [1]
Pre-eclampsia	40	1.88 (1.33, 2.66)	0.002	1.88 (1.28, 2.59)	0.001
After two pregnancies (women with two pregnancies only)
No pre-eclampsia	46	Reference [1]		Reference [1]
Pre-eclampsia in one pregnancy	22	2.77 (1.66, 4.62)	<0.0001	2.77 (1.65, 4.67)	<0.0001
Pre-eclampsia in both pregnancies	5	2.65 (1.05, 6.71)	0.009	2.66 (1.04, 6.77)	0.008
