# Supplementary material for: Preeclampsia and risk of end stage kidney disease: A Swedish nationwide cohort study
Source: PLoS Med. 2019 Jul 30;16(7):e1002875. doi: 10.1371/journal.pmed.1002875 (PMC6667103; doi:10.1371/journal.pmed.1002875)
Supplement: S4 Table — ESKD, end-stage kidney disease; HR, hazard ratio. (XLSX) [file pmed.1002875.s009.xlsx]

## Sheet: Sheet1
	women with ESRD, N	Partially adjusted HRa	Adjusted HRb	Adjusted HRc
Entire study cohort
No pre-eclampsia	523	Reference	Reference	Reference
Pre-eclampsia	107	5.86(4.87, 7.04)	5.67(4.70, 6.84)	4.25(3.50, 5.16)
Preterm pre-eclampsia
No pre-eclampsia		Reference	Reference	Reference
Term Pre-eclampsia		4.81(3.93, 5.89)	4.65(3.79, 5.71)	3.62(2.93, 4.47)
Preterm pre-eclampsia		14.99(10.47, 21.45)	13.91(9.71, 19.94)	8.01(5.49, 11.69)
Pre-eclampsia and SGA
No pre-eclampsia	481	Reference	Reference	Reference
Pre-eclampsia only	127	5.69(4.68, 6.92)	5.53(4.53, 6.75)	4.13(3.36, 5.10)
Pre-eclampsia and SGA	22	7.08(4.62, 10.86)	6.61(4.31, 1.15)	5.03(3.26, 7.75)
Term pre-eclampsia with no SGA
No pre-eclampsia		Reference	Reference	Reference
Pre-eclampsia		5.12(4.18, 6.27)	4.97(4.04, 6.11)	3.74(3.02, 4.63)
Women with two pregnancies only
No pre-eclampsia	175	Reference	Reference	Reference
Pre-eclampsia in one pregnancy	50	5.97(4.36, 8.19)	5.62(4.08, 7.73)	4.48(3.22, 6.22)
Pre-eclampsia in both pregnancies	11	10.23(5.56, 18.83)	9.12(4.93, 16.88)	5.44(2.88, 10.29)
Entire study cohort (1991 onwards)
No pre-eclampsia	200	Reference	Reference	Reference
Pre-eclampsia	56	7.70(5.87, 10.1)	7.31(5.54, 9.65)	4.93(3.66, 6.63)
Women with one pregnancy only
No Pre-eclampsia	261	Reference	Reference	Reference
Pre-eclampsia	62	4.92(3.73, 6.48)	4.61(3.48, 6.11)	3.34(2.49, 4.47)
