# Supplementary material for: Preeclampsia and risk of end stage kidney disease: A Swedish nationwide cohort study
Source: PLoS Med. 2019 Jul 30;16(7):e1002875. doi: 10.1371/journal.pmed.1002875 (PMC6667103; doi:10.1371/journal.pmed.1002875)
Supplement: S5 Table — All HRs are based on comparing women who had preeclampsia in at least 1 pregnancy with women who never had preeclampsia during the follow-up period. ESKD, end-stage kidney disease; HR, hazard ratio. (XLSX) [file pmed.1002875.s010.xlsx]

## Sheet: Sheet1
	n/N*	Partially adjusted HRa	p-value	Adjusted HRb	p-value	Adjusted HRc	p-value
Healthy women
Five-year follow-up	7 out of 30	7.25(3.11, 16.94)	<0.0001	7.76(3.29, 18.31)	<0.0001
10-year follow-up	27/99	7.95(5.10, 12.39)	<0.0001	8.80(5.60, 13.82)	<0.0001
20-year follow-up	60/281	5.37(4.04, 7.15)	<0.0001	5.48(4.01, 7.34)	<0.0001
Women with co-morbidity
Five-year follow-up	1938-09-01	2.16(1.02, 4.57)	0.04	2.18(1.02, 4.66)	0.043
10-year follow-up	20/83	1.95(1.18, 3.24)	0.009	1.97(1.18, 3.29)	0.009
20-year follow-up	50/170	2.40(1.72, 3.34)	<0.0001	2.39(1.71, 3.35)	<0.0001
All women
Five-year follow-up	16/68	6.97(3.97, 12.22)	<0.0001	7.01(3.96, 12.39)	<0.0001	3.40(1.89, 6.10)	<0.0001
10-year follow-up	47/182	7.14(5.12, 9.96)	<0.0001	7.32(5.21, 10.27)	<0.0001	4.01(2.83, 5.70)	<0.0001
20-year follow-up	110/451	6.16(4.97, 7.65)	<0.0001	6.03(4.84, 7.51)	<0.0001	3.70(2.95, 4.64)	<0.0001
